# Supplementary material for: Breaking Barriers: Candidalysin Disrupts Epithelial Integrity and Induces Inflammation in a Gut-on-Chip Model
Source: Toxins (Basel). 2025 Feb 14;17(2):89. doi: 10.3390/toxins17020089 (PMC11861147; doi:10.3390/toxins17020089)
Supplement: Supplementary file 1 [file toxins-17-00089-s001.zip]

Archive with 1 entries (1 files):
- toxins-3462118-supplementary.pdf
